# Supplementary material for: Skimmed Goat’s Milk Powder Enriched with Grape Pomace Seed Extract: Phenolics and Protein Characterization and Antioxidant Properties
Source: Biomolecules. 2021 Jun 30;11(7):965. doi: 10.3390/biom11070965 (PMC8301875; doi:10.3390/biom11070965)
Supplement: Supplementary file 1 [file biomolecules-11-00965-s001.zip]

Archive with 1 entries (1 files):
- biomolecules-1261044-supplementary.pdf
